# Supplementary material for: Left Atrioventricular Coupling Index in Feline Hypertrophic Cardiomyopathy: Association with Disease Severity and Arterial Thromboembolism
Source: Vet Sci. 2026 May 19;13(5):491. doi: 10.3390/vetsci13050491 (PMC13211497; doi:10.3390/vetsci13050491)
Supplement: Supplementary file 1 [file vetsci-13-00491-s001.zip]

Archive with 1 entries (1 files):
- vetsci-4279526-supplementary.pdf
